# Supplementary material for: Predicting intraoperative 5-ALA-induced tumor fluorescence via MRI and deep learning in gliomas with radiographic lower-grade characteristics
Source: J Neurooncol. 2024 Nov 19;171(3):589–98. doi: 10.1007/s11060-024-04875-0 (PMC11729117; doi:10.1007/s11060-024-04875-0)
Supplement: Supplementary file 1 — Supplementary file1 (XLSX 12 kb) [file 11060_2024_4875_MOESM1_ESM.xlsx]

## Sheet: Sheet1
Suppl. Table 1 -MRI Scanners and Sequences Summarization
Phillips	MRI Model	Ingenia 1.5T	Achieva 1.5T	Ingenia_S 1.5T	Ingenia_Ambition_S 1.5T	Intera 1.5T
	Magnetic Field Strength	1.5 Tesla	1.5 Tesla	1.5 Tesla	1.5 Tesla	1.5 Tesla
	Manufacturer	Philips	Philips	Philips	Philips	Philips
	Series	T1 / T2 / FLAIR / T1Ce	T1 / T2 / FLAIR / T1Ce	T1 / T2 / FLAIR	FLAIR / T1Ce	T1 / T2 / FLAIR / T1Ce
	MR Acqusition Type	2D / 3D	2D / 3D	2D / 3D	3D only	2D only
	Software Versions	4.1.3 / 5.4.1 / 5.6.1 / 5.7.1	5.3.0 / 5.3.1 / 5.7.1	5.6.1	5.7.1	11.1.4 / 3.2.3
	Slice Thickness	1 - 6	1.12 - 5	1.2 - 5	3	5 - 6
	Slice Spacing	0.57 - 7	1 - 5.5	0.6 - 6	3	5.5 - 7
	Acquisition Matrix	216 - 309	227 - 309	194 - 295	226 - 244	201 - 299
	Reconstruction Matrix	240 - 1024	240 - 1024	432 - 560	512 - 1024	256 - 512
	MRI Model	Ingenia 3T	Achieva 3T	Ingenia_Elition_X 3T	MR_7700 3T
	Magnetic Field Strength	3.0 Tesla	3.0 Tesla	3.0 Tesla	3.0 Tesla
	Manufacturer	Philips	Philips	Philips	Philips
	Series	T1 / T2 / FLAIR / T1Ce	T1 / T2 / FLAIR / T1Ce	T1 / FLAIR / T1Ce	T1 / FLAIR / T1Ce
	MR Acqusition Type	2D / 3D	2D / 3D	3D only	3D only
	Software Versions	5.7.1	3.2.3	5.7.1	5.9.0
	Slice Thickness	1.5 - 4	1.5 - 4	1.5	1.5
	Slice Spacing	1 - 5	1 - 5	1	1
	Acquisition Matrix	223 - 315	218 - 316	218 - 223	223 - 227
	Reconstruction Matrix	192 - 1053	224 - 512	336 - 512	336 - 560
Siemens	MRI Model	Avanto_Fit 1.5T	Aera 1.5T	Avanto 1.5T	Espree 1.5T	Symphony 1.5T	Altea 1.5T	Sempra 1.5T
	Magnetic Field Strength	1.5 Tesla	1.5 Tesla	1.5 Tesla	1.5 Tesla	1.5 Tesla	1.5 Tesla	1.5 Tesla
	Manufacturer	Siemens	Siemens	Siemens	Siemens	Siemens	Siemens	Siemens
	Series	T1 / T2 / FLAIR / T1Ce	T1 / T2 / FLAIR / T1Ce	T1 / T2 / FLAIR / T1Ce	T1 / T2 / FLAIR / T1Ce	T1 / T2 / FLAIR / T1Ce	T1 / T2 / FLAIR / T1Ce	T1 / T2 / FLAIR / T1Ce
	MR Acqusition Type	2D / 3D	2D / 3D	2D / 3D	2D / 3D	2D / 3D	2D only	2D only
	Software Versions	syngo_MR_E11	syngo_MR_D13 / syngo_MR_E11	syngo_MR_B19, syngo_MR_D13	syngo_MR_B19	syngo_MR_B17 / syngo_MR_B19	syngo_MR_XA20	syngo_MR_E11
	Slice Thickness	1 - 5	1 - 5	1.5 - 6	1.1 - 5	2 - 6	5	2 - 5
	Slice Spacing	1 - 6	1 - 6.25	1.5 - 6.6	1.1 - 6.5	2 - 6.5	5.5	2.2 - 6
	Acquisition Matrix	173 - 336	187 - 336	156 - 345	192 - 384	203 - 288	210 - 288	156 - 288
	Reconstruction Matrix	232 - 672	240 - 448	156 - 384	192 - 512	248 - 448	280 - 448	260 - 384
	MRI Model	Skyra 3T	Lumina 3T	Prisma 3T	Verio 3T	Vida 3T	Biograph mMR 3T
	Magnetic Field Strength	3.0 Tesla	3.0 Tesla	3.0 Tesla	3.0 Tesla	3.0 Tesla	3.0 Tesla
	Manufacturer	Siemens	Siemens	Siemens	Siemens	Siemens	Siemens
	Series	T1 / T2 / FLAIR / T1Ce	T1 / T2 / FLAIR / T1Ce	T1 / T2 / FLAIR / T1Ce	T1 / T2 / FLAIR / T1Ce	T1 / T2 / FLAIR / T1Ce	T1 / T2
	MR Acqusition Type	2D / 3D	2D only	2D / 3D	2D / 3D	2D / 3D	2D / 3D
	Software Versions	syngo_MR_E11	syngo_MR_XA20	syngo_MR_E11	syngo_MR_B17	syngo_MR_XA20	syngo_MR_E11
	Slice Thickness	1 - 5	4	1 - 4	1 - 3	1 - 5	1.5 - 5
	Slice Spacing	1 - 5.5	4.4	1 - 4.4	1.06 - 3	3 - 5.5	1.5 - 5
	Acquisition Matrix	186- 310	216 - 288	208 - 351	246 - 384	312	246 - 324
	Reconstruction Matrix	256 - 620	288 - 384	260 - 530	256 - 512	512 - 832	256 - 360
GE	Model	Optima_MR360 1.5T	SIGNA_Explorer 1.5T
	Magnetic Field Strength	1.5 Tesla	1.5 Tesla
	Manufacturer	GE	GE
	Series	T1 / T2 / FLAIR / T1Ce	T1 / T2 / T1Ce
	MR Acqusition Type	2D / 3D	2D / 3D
	Software Versions	SV25.0_R07_1725.b / SV25.0_R08_1822.b	SV29.1_R01_2111.a
	Slice Thickness	2 - 5	2 - 3
	Slice Spacing	1 - 5.5	2 - 3.3
	Acquisition Matrix	192- 416	256 - 300
	Reconstruction Matrix	512	512
Canon	Model	Vantage Orian 1.5T
	Magnetic Field Strength	1.5 Tesla
	Manufacturer	Canon
	Series	T1 / T2 / FLAIR / T1Ce
	MR Acqusition Type	2D / 3D
	Software Versions	V5.0SP6000
	Slice Thickness	3 - 4
	Slice Spacing	3 - 4.4
	Acquisition Matrix	224 - 256
	Reconstruction Matrix	512 - 516
